# Supplementary material for: Plastome-Wide Rearrangements and Gene Losses in Carnivorous Droseraceae
Source: Genome Biol Evol. 2019 Jan 10;11(2):472–85. doi: 10.1093/gbe/evz005 (PMC6380313; doi:10.1093/gbe/evz005)
Supplement: Supplementary Data [file evz005_supp.zip]

Archive with 4 entries (4 files):
- Figure S1.pdf
- Figure S2.pdf
- Supporting information legends.docx
- Table S1.pdf
